# Supplementary material for: Getting the Right Clones in an Automated Manner: An Alternative to Sophisticated Colony-Picking Robotics
Source: Bioengineering (Basel). 2024 Sep 3;11(9):892. doi: 10.3390/bioengineering11090892 (PMC11429294; doi:10.3390/bioengineering11090892)
Supplement: Supplementary file 1 [file bioengineering-11-00892-s001.zip]

Archive with 1 entries (1 files):
- bioengineering-3156036-supplementary.pdf
